# Supplementary material for: Evaluating a Mobile Health Intervention (GUIDE App) for First Responders, Military Personnel, and Veterans: Randomized Controlled Trial
Source: J Med Internet Res. 2025 Oct 17;27:e71155. doi: 10.2196/71155 (PMC12579301; doi:10.2196/71155)
Supplement: Multimedia Appendix 4 [file jmir_v27i1e71155_app4.xlsx]

## Sheet: Data
record_id	Completed_PostTrial_Assessment	responder_type	intake_date	group	lessons_w1	post_w1	replies_w1	likes_w1	mood_w1	activity_sum_w1	w1_min_usage	w1_benchmarks	lessons_w2	post_w2	replies_w2	likes_w2	mood_w2	activity_sum_w2	w2_min_usage	w2_benchmarks	lessons_w3	post_w3	replies_w3	likes_w3	mood_w3	activity_sum_w3	w3_min_usage	w3_benchmarks	lessons_w4	post_w4	replies_w4	likes_w4	mood_w4	activity_sum_w4	w4_min_usage	w4_benchmarks	lessons_sum	posts_sum	replies_sum	likes_sum	mood_sum	activity_sum	weeks_min	weeks_benchmark	demographics_timestamp	age	age_band	white	black
ID1031	Yes	1	2024-08-20	1	7	16	7	2	4	36	1	0	6	6	2	0	2	16	1	0	0	0	0	0	0	0	0	0	0	1	0	0	0	1	0	0	13	23	9	2	6	53	2	0	[not completed]	64	Band 5 (55-64)	1	0
ID2028	Yes	1	2024-08-12	2	4	5	4	7	3	23	1	1	0	5	0	0	0	5	1	0	0	5	0	0	0	5	1	0	0	0	0	0	0	0	0	0	4	15	4	7	3	33	3	1	2024-08-08 16:51:07	43	Band 3 (35-44)	1	0
ID2039	Yes	0	2024-08-30	2	9	19	3	8	8	47	1	1	5	33	0	0	2	40	1	0	0	0	0	0	0	0	0	0	0	0	0	0	0	0	0	0	14	52	3	8	10	87	2	1	2024-08-28 13:22:35	37	Band 3 (35-44)	1	0
ID2024	Yes	1	2024-08-05	2	0	0	0	0	0	0	0	0	8	24	1	3	3	39	1	0	4	7	0	1	3	15	1	0	4	25	1	2	1	33	1	0	16	56	2	6	7	87	3	0	2024-07-17 12:02:12	31	Band 2 (25-34)	0	1
ID1037	Yes	0	2024-08-27	1	0	8	2	4	3	17	1	0	7	8	1	2	3	21	1	0	0	3	7	9	3	22	1	0	1	4	2	2	1	10	1	0	8	23	12	17	10	70	4	0	2024-08-24 12:32:02	33	Band 2 (25-34)	1	0
ID2029	Yes	1	2024-08-19	2	1	3	2	1	2	9	1	0	0	3	0	0	0	3	1	0	0	0	0	0	0	0	0	0	0	3	0	0	0	3	1	0	1	9	2	1	2	15	3	0	2024-08-12 14:11:17	44	Band 3 (35-44)	1	1
ID2015	Yes	0	2024-06-27	2	25	25	20	29	6	105	1	1	6	6	11	45	8	76	1	1	0	12	5	27	5	49	1	0	0	0	0	0	0	0	0	0	31	43	36	101	19	230	3	2	2024-06-25 14:17:14	53	Band 4 (45-54)	1	0
ID2036	Yes	2	2024-08-26	2	6	62	10	13	6	97	1	1	33	26	5	6	3	73	1	1	37	111	8	6	4	166	1	1	14	12	8	7	4	45	1	1	90	211	31	32	17	381	4	4	2024-08-21 18:38:26	60	Band 5 (55-64)	1	0
ID1015	Yes	2	2024-07-03	1	8	6	0	1	5	20	1	0	4	5	2	1	3	15	1	0	0	1	1	0	2	4	1	0	4	4	1	4	4	17	1	0	16	16	4	6	14	56	4	0	2024-06-29 08:16:26	47	Band 4 (45-54)	1	0
ID1020	Yes	0	2024-07-24	1	0	0	0	0	0	0	0	0	0	0	0	0	0	0	0	0	0	0	0	0	0	0	0	0	0	0	0	0	0	0	0	0	0	0	0	0	0	0	0	0	2024-07-22 22:34:17	31	Band 2 (25-34)	0	0
ID2016	Yes	0	2024-07-08	2	1	5	0	0	4	10	1	0	0	0	0	0	0	0	0	0	0	0	0	0	0	0	0	0	0	5	0	0	0	5	1	0	1	10	0	0	4	15	2	0	2024-07-02 07:43:29	50	Band 4 (45-54)	1	0
ID1021	Yes	1	2024-07-25	1	2	5	0	1	2	10	1	0	0	0	0	0	0	0	0	0	0	1	0	0	0	1	0	0	0	1	0	0	0	1	0	0	2	7	0	1	2	12	1	0	2024-07-22 17:56:53	41	Band 3 (35-44)	1	0
ID1027	Yes	2	2024-08-13	1	6	22	0	0	3	31	1	0	0	0	0	0	0	0	0	0	5	16	0	0	0	21	1	0	4	5	0	0	1	10	1	0	15	43	0	0	4	62	3	0	2024-08-08 15:04:25	52	Band 4 (45-54)	1	0
ID1001	Yes	1	2024-04-29	1	4	3	0	0	5	12	1	0	0	6	0	0	7	13	1	0	0	3	0	0	3	6	1	0	0	4	1	0	4	9	1	0	4	16	1	0	19	40	4	0	2024-04-23 18:30:14	22	Band 1 (18-24)	1	0
ID2034	Yes	1	2024-08-16	2	10	30	5	7	5	57	1	1	0	15	0	0	0	15	1	0	0	0	0	0	0	0	0	0	0	15	0	0	0	15	1	0	10	60	5	7	5	87	3	1	2024-08-14 10:23:34	48	Band 4 (45-54)	1	0
ID1025	Yes	1	2024-07-29	1	5	11	1	2	5	24	1	0	5	20	1	10	6	42	1	0	0	4	1	7	4	16	1	0	1	22	2	6	6	37	1	0	11	57	5	25	21	119	4	0	2024-07-24 14:30:02	30	Band 2 (25-34)	1	0
ID2009	Yes	2	2024-05-31	2	17	24	4	6	4	55	1	1	18	77	7	10	4	116	1	1	17	76	8	14	6	121	1	1	4	13	9	10	4	40	1	1	56	190	28	40	18	332	4	4	2024-05-22 12:19:52	38	Band 3 (35-44)	1	0
ID1011	Yes	0	2024-06-14	1	8	28	3	2	4	45	1	0	3	14	5	7	4	33	1	1	9	10	2	9	4	34	1	0	2	4	4	7	2	19	1	0	22	56	14	25	14	131	4	1	2024-06-06 14:14:56	38	Band 3 (35-44)	1	0
ID2032	Yes	1	2024-08-14	2	16	35	1	4	4	60	1	0	6	31	1	0	1	39	1	0	2	4	2	0	2	10	1	0	0	0	0	0	0	0	0	0	24	70	4	4	7	109	3	0	2024-08-12 12:09:35	38	Band 3 (35-44)	1	0
ID1012	Yes	2	2024-06-18	1	3	9	1	7	6	26	1	0	0	3	0	9	3	15	1	0	2	15	3	12	3	35	1	0	0	16	0	8	1	25	1	0	5	43	4	36	13	101	4	0	2024-06-07 12:06:36	48	Band 4 (45-54)	1	0
ID1032	Yes	0	2024-08-14	1	25	40	2	0	5	72	1	0	4	31	1	1	6	43	1	0	4	7	0	0	4	15	1	0	13	8	0	0	6	27	1	0	46	86	3	1	21	157	4	0	2024-08-13 15:07:09	47	Band 4 (45-54)	1	0
ID1017	Yes	0	2024-07-10	1	2	2	0	0	3	7	1	0	0	0	0	0	0	0	0	0	0	1	0	0	0	1	0	0	0	0	0	0	0	0	0	0	2	3	0	0	3	8	1	0	2024-07-05 16:55:22	23	Band 1 (18-24)	1	0
ID2006	Yes	0	2024-05-15	2	15	28	35	76	6	160	1	1	0	3	7	8	2	20	1	0	4	37	4	7	2	54	1	0	3	36	4	4	2	49	1	0	22	104	50	95	12	283	4	1	2024-05-14 12:13:34	32	Band 2 (25-34)	1	0
ID2004	Yes	0	2024-05-23	2	30	28	7	8	7	80	1	1	14	36	2	1	3	56	1	0	10	45	4	6	5	70	1	1	4	3	2	2	3	14	1	0	58	112	15	17	18	220	4	2	2024-05-23 08:58:02	52	Band 4 (45-54)	1	0
ID1008	Yes	0	2024-05-22	1	12	20	7	29	4	72	1	1	0	20	0	0	0	20	1	0	0	19	0	0	0	19	1	0	0	0	0	0	0	0	0	0	12	59	7	29	4	111	3	1	2024-05-21 13:01:48	65	Band 6 (65+)	0	1
ID2030	Yes	1	2024-08-15	2	5	8	2	0	2	17	1	0	4	20	1	0	2	27	1	0	7	9	0	0	1	17	1	0	1	5	0	0	1	7	1	0	17	42	3	0	6	68	4	0	2024-08-12 12:54:44	44	Band 3 (35-44)	0	0
ID2010	Yes	0	2024-06-14	2	15	49	2	3	7	76	1	0	16	23	7	7	8	61	1	1	9	81	3	10	7	110	1	1	8	10	4	6	6	34	1	1	48	163	16	26	28	281	4	3	2024-06-07 10:52:20	71	Band 6 (65+)	1	0
ID1005	Yes	0	2024-05-16	1	20	28	0	2	2	52	1	0	0	0	0	0	0	0	0	0	9	38	0	0	0	47	1	0	0	25	0	0	0	25	1	0	29	91	0	2	2	124	3	0	2024-05-14 08:17:35	60	Band 5 (55-64)	1	0
ID1003	Yes	0	2024-05-10	1	28	50	14	0	6	98	1	0	0	1	0	0	1	2	1	0	0	1	0	0	1	2	1	0	0	46	0	0	1	47	1	0	28	98	14	0	9	149	4	0	2024-05-08 18:46:18	54	Band 4 (45-54)	1	0
ID1004	Yes	0	2024-05-15	1	23	6	5	4	2	40	1	0	3	2	1	2	2	10	1	0	2	8	5	5	2	22	1	0	30	26	4	4	3	67	1	1	58	42	15	15	9	139	4	1	2024-05-08 17:36:43	46	Band 4 (45-54)	1	0
ID1002	Yes	0	2024-05-10	1	16	27	9	5	7	64	1	1	8	19	11	10	6	54	1	1	1	11	1	21	6	40	1	0	6	69	4	14	7	100	1	1	31	126	25	50	26	258	4	3	2024-05-08 11:05:09	40	Band 3 (35-44)	1	0
ID2012	Yes	1	2024-06-20	2	4	19	6	9	3	41	1	1	13	16	4	4	6	43	1	1	10	6	7	3	1	27	1	0	30	38	8	5	3	84	1	1	57	79	25	21	13	195	4	3	2024-06-10 17:58:20	59	Band 5 (55-64)	0	1
ID2005	Yes	0	2024-05-20	2	7	17	10	15	5	54	1	1	9	54	1	22	6	92	1	0	3	6	4	9	3	25	1	1	0	36	0	0	4	40	1	0	19	113	15	46	18	211	4	2	2024-05-09 20:51:37	39	Band 3 (35-44)	1	0
ID2027	Yes	0	2024-08-09	2	4	12	4	3	7	30	1	1	4	7	6	5	3	25	1	1	3	6	3	3	2	17	1	0	1	4	2	0	3	10	1	0	12	29	15	11	15	82	4	2	2024-07-30 18:39:33	44	Band 3 (35-44)	1	0
ID2019	Yes	0	2024-07-24	2	27	52	9	6	9	103	1	1	9	16	8	13	7	53	1	1	11	91	7	7	6	122	1	1	10	107	10	11	8	146	1	1	57	266	34	37	30	424	4	4	2024-07-22 22:48:46	42	Band 3 (35-44)	1	0
ID2020	Yes	0	2024-07-24	2	1	6	3	5	3	18	1	0	3	9	4	5	6	27	1	1	4	28	4	9	6	51	1	1	0	26	4	5	6	41	1	0	8	69	15	24	21	137	4	2	2024-07-22 22:02:56	40	Band 3 (35-44)	1	0
ID1033	Yes	0	2024-08-20	1	1	7	1	2	6	17	1	0	0	5	1	0	5	11	1	0	0	1	0	0	1	2	1	0	0	15	2	0	9	26	1	0	1	28	4	2	21	56	4	0	2024-08-14 00:30:39	34	Band 2 (25-34)	1	0
ID1029	Yes	1	2024-08-26	1	1	3	0	0	5	9	1	0	7	10	1	2	6	26	1	0	3	4	0	7	3	17	1	0	1	2	0	1	2	6	1	0	12	19	1	10	16	58	4	0	2024-07-30 11:49:53	30	Band 2 (25-34)	1	0
ID2021	Yes	0	2024-07-25	2	15	37	3	4	6	65	1	1	7	8	2	5	4	26	1	0	1	41	4	10	4	60	1	0	6	50	2	5	3	66	1	0	29	136	11	24	17	217	4	1	2024-07-24 09:23:32	38	Band 3 (35-44)	1	0
ID2023	Yes	2	2024-08-05	2	3	6	5	3	3	20	1	1	2	12	5	2	2	23	1	0	2	21	5	1	7	36	1	0	0	14	1	0	1	16	1	0	7	53	16	6	13	95	4	1	2024-07-23 09:42:17	36	Band 3 (35-44)	1	0
ID2025	Yes	1	2024-08-05	2	0	32	7	4	6	49	1	0	17	25	8	1	8	59	1	0	0	41	1	5	0	47	1	0	0	41	0	0	0	41	1	0	17	139	16	10	14	196	4	0	2024-07-25 22:24:44	42	Band 3 (35-44)	1	0
ID1035	Yes	1	2024-08-16	1	6	8	2	10	0	26	1	0	3	1	0	2	0	6	1	0	0	0	0	0	0	0	0	0	0	0	0	0	0	0	0	0	9	9	2	12	0	32	2	0	2024-08-14 22:32:49	29	Band 2 (25-34)	0	1
ID1030	Yes	1	2024-08-16	1	0	5	3	2	2	12	1	0	6	21	0	3	6	36	1	0	3	8	0	3	5	19	1	0	0	17	0	0	6	23	1	0	9	51	3	8	19	90	4	0	2024-06-10 10:51:28	36	Band 3 (35-44)	1	0
ID1007	Yes	0	2024-05-23	1	2	2	0	0	2	6	1	0	2	10	0	0	1	13	1	0	0	6	0	0	0	6	1	0	0	0	0	0	0	0	0	0	4	18	0	0	3	25	3	0	2024-05-15 20:22:56	35	Band 3 (35-44)	1	0
ID1028	Yes	2	2024-08-13	1	6	16	0	0	3	25	1	0	8	10	0	0	2	20	1	0	12	35	1	1	2	51	1	0	2	3	0	3	1	9	1	0	28	64	1	4	8	105	4	0	2024-08-02 13:40:33	41	Band 3 (35-44)	1	0
ID2017	Yes	0	2024-07-10	2	28	49	12	18	9	116	1	1	5	17	9	30	6	67	1	1	9	63	6	25	5	108	1	1	17	28	21	50	6	122	1	1	59	157	48	123	26	413	4	4	2024-07-04 15:37:49	31	Band 2 (25-34)	1	0
ID2038	Yes	2	2024-08-27	2	18	37	5	6	4	70	1	1	6	10	6	7	3	32	1	1	2	33	3	2	1	41	1	0	2	1	1	3	0	7	1	0	28	81	15	18	8	150	4	2	2024-08-21 13:13:21	40	Band 3 (35-44)	1	0
ID2022	Yes	0	2024-07-30	2	9	11	9	11	5	45	1	1	4	19	11	21	4	59	1	1	5	29	7	12	5	58	1	1	2	6	8	8	4	28	1	0	20	65	35	52	18	190	4	3	2024-07-23 19:12:36	34	Band 2 (25-34)	1	0
ID2018	Yes	0	2024-07-11	2	6	8	3	3	3	23	1	1	3	5	2	3	2	15	1	0	0	13	0	0	0	13	1	0	0	3	1	1	3	8	1	0	9	29	6	7	8	59	4	1	2024-06-21 03:25:07	26	Band 2 (25-34)	1	0
ID2037	Yes	0	2024-08-21	2	26	87	8	34	9	164	1	1	19	26	7	13	6	71	1	1	17	25	9	14	5	70	1	1	15	121	7	21	7	171	1	1	77	259	31	82	27	476	4	4	2024-08-19 10:47:42	39	Band 3 (35-44)	1	0
ID1009	Yes	0	2024-06-07	1	36	10	2	1	7	56	1	0	0	11	2	6	8	27	1	0	0	1	1	6	6	14	1	0	11	11	1	4	6	33	1	0	47	33	6	17	27	130	4	0	2024-05-24 14:32:53	48	Band 4 (45-54)	1	0
ID1022	Yes	2	2024-07-24	1	29	11	4	8	5	57	1	1	12	6	11	13	6	48	1	1	14	15	10	24	1	64	1	0	6	22	6	8	5	47	1	1	61	54	31	53	17	216	4	3	2024-07-23 13:44:03	41	Band 3 (35-44)	0	0
ID1010	Yes	0	2024-06-13	1	16	27	6	6	7	62	1	1	2	11	9	7	8	37	1	0	0	7	0	4	6	17	1	0	0	7	4	2	7	20	1	0	18	52	19	19	28	136	4	1	2024-06-05 12:37:26	51	Band 4 (45-54)	1	0
ID1013	Yes	2	2024-06-24	1	0	8	0	2	4	14	1	0	6	18	0	3	3	30	1	0	9	31	1	3	3	47	1	0	6	8	0	0	4	18	1	0	21	65	1	8	14	109	4	0	2024-06-20 13:56:24	47	Band 4 (45-54)	1	0
ID1036	Yes	0	2024-08-19	1	0	2	0	0	2	4	1	0	0	3	0	0	0	3	1	0	13	13	0	1	1	28	1	0	0	2	0	0	0	2	1	0	13	20	0	1	3	37	4	0	2024-08-18 21:28:13	49	Band 4 (45-54)	0	1
ID1019	Yes	1	2024-07-22	1	3	11	3	11	2	30	1	0	0	2	2	7	2	13	1	0	4	13	5	6	1	29	1	0	4	0	2	7	1	14	1	0	11	26	12	31	6	86	4	0	2024-07-18 21:08:32	37	Band 3 (35-44)	1	0
ID2001	Yes	2	2024-05-01	2	0	8	7	9	5	29	1	0	14	8	5	9	3	39	1	1	4	8	2	5	3	22	1	0	6	5	4	8	3	26	1	1	24	29	18	31	14	116	4	2	2024-04-26 23:34:01	34	Band 2 (25-34)	1	0
ID1006	Yes	0	2024-05-15	1	8	21	9	4	5	47	1	1	13	16	6	4	2	41	1	0	4	40	2	4	2	52	1	0	3	43	8	6	2	62	1	0	28	120	25	18	11	202	4	1	2024-05-14 12:33:23	40	Band 3 (35-44)	1	0
ID1018	Yes	1	2024-07-17	1	0	0	0	0	0	0	0	0	4	6	2	4	2	18	1	0	2	6	6	7	2	23	1	0	3	26	3	4	3	39	1	1	9	38	11	15	7	80	3	1	2024-06-29 19:05:25	22	Band 1 (18-24)	1	0
ID2033	Yes	0	2024-08-19	2	2	3	0	2	1	8	1	0	0	3	0	0	0	3	1	0	0	0	0	0	0	0	0	0	0	3	0	0	0	3	1	0	2	9	0	2	1	14	3	0	2024-08-16 15:26:26	41	Band 3 (35-44)	0	1
ID1023	Yes	2	2024-08-09	1	91	32	1	7	8	139	1	0	22	66	1	31	6	126	1	0	31	96	4	33	18	182	1	1	32	35	2	26	7	102	1	0	176	229	8	97	39	549	4	1	2024-08-07 14:53:17	56	Band 5 (55-64)	1	0
ID2011	Yes	1	2024-06-14	2	17	23	11	9	2	62	1	0	10	24	27	18	5	84	1	1	0	12	24	8	9	53	1	0	0	7	23	6	7	43	1	0	27	66	85	41	23	242	4	1	2024-06-12 01:49:13	57	Band 5 (55-64)	1	0
ID1024	Yes	0	2024-07-26	1	15	17	7	25	8	72	1	1	0	10	6	22	7	45	1	0	0	38	5	47	8	98	1	0	0	43	1	30	6	80	1	0	15	108	19	124	29	295	4	1	2024-07-23 10:57:17	32	Band 2 (25-34)	1	0
ID2013	Yes	2	2024-06-17	2	5	16	4	12	6	43	1	1	6	14	9	13	6	48	1	1	1	12	10	8	5	36	1	0	4	11	5	10	5	35	1	1	16	53	28	43	22	162	4	3	2024-06-14 07:47:21	33	Band 2 (25-34)	1	0
ID1016	Yes	0	2024-07-08	1	0	2	0	0	0	2	1	0	18	8	0	8	2	36	1	0	4	10	0	0	0	14	1	0	0	1	0	2	0	3	1	0	22	21	0	10	2	55	4	0	2024-06-21 11:57:47	48	Band 4 (45-54)	1	0
ID1014	Yes	0	2024-06-26	1	12	54	5	0	6	77	1	0	9	25	9	23	4	70	1	1	4	72	6	10	5	97	1	1	1	5	3	7	4	20	1	0	26	156	23	40	19	264	4	2	2024-06-12 16:48:23	54	Band 4 (45-54)	1	0
ID2035	Yes	0	2024-08-26	2	22	30	10	1	4	67	1	0	3	6	9	0	4	22	1	0	1	28	6	0	1	36	1	0	5	7	4	0	2	18	1	0	31	71	29	1	11	143	4	0	2024-08-13 13:13:02	49	Band 4 (45-54)	1	0
ID2002	Yes	2	2024-05-09	2	14	20	10	14	4	62	1	1	70	56	14	17	7	164	1	1	26	21	4	12	5	68	1	1	16	123	10	10	4	163	1	1	126	220	38	53	20	457	4	4	2024-05-08 11:35:03	41	Band 3 (35-44)	1	0
ID2008	Yes	0	2024-05-24	2	0	2	1	3	1	7	1	0	8	15	16	22	3	64	1	1	5	25	6	13	3	52	1	1	5	29	12	13	5	64	1	1	18	71	35	51	12	187	4	3	2024-05-21 12:45:18	32	Band 2 (25-34)	1	0
ID1026	No	0	2024-08-09	1																																									2024-08-02 13:37:40	58	Band 5 (55-64)	1	0
ID1034	No	0	2024-08-15	1	0	3	0	0	3	6	1	0	0	1	0	0	1	2	1	0	0	0	0	0	0	0	0	0	2	1	0	0	0	3	1	0	2	5	0	0	4	11	3	0	2024-08-08 20:23:53	33	Band 2 (25-34)	1	0
ID2003	No	0	2024-05-20	2	0	1	0	0	1	2	1	0	0	0	0	0	0	0	0	0	0	1	0	0	0	1	0	0	0	0	0	0	0	0	0	0	0	2	0	0	1	3	1	0	2024-05-08 21:48:41	23	Band 1 (18-24)	1	0
ID2007	No	0	2024-05-21	2	3	5	4	0	3	15	1	0	3	4	0	0	1	8	1	0	0	9	0	0	0	9	1	0	0	0	0	0	0	0	0	0	6	18	4	0	4	32	3	0	2024-05-16 10:01:20	41	Band 3 (35-44)	1	0
ID2014	No	0	2024-06-24	2																																									2024-06-21 10:16:14	52	Band 4 (45-54)	1	0
ID2026	No	0	2024-08-14	2	4	9	2	0	8	23	1	0	1	3	0	0	2	6	1	0	0	2	4	0	2	8	1	0	0	0	0	0	0	0	0	0	5	14	6	0	12	37	3	0	2024-08-02 19:48:47	54	Band 4 (45-54)	1	0
ID2031	No	1	2024-08-13	2	0	3	0	0	2	5	1	0	0	3	0	1	3	7	1	0	0	6	0	0	1	7	1	0	0	2	0	0	2	4	1	0	0	14	0	1	8	23	4	0	2024-08-09 16:00:08	60	Band 5 (55-64)	0	0
ID3001	Yes	2	2024-05-09	3																																									2024-05-07 11:31:56	54	Band 4 (45-54)	1	0
ID3002	Yes	0	2024-05-09	3																																									2024-05-08 07:33:37	59	Band 5 (55-64)	1	0
ID3003	Yes	2	2024-05-10	3																																									2024-05-09 15:24:09	45	Band 4 (45-54)	0	0
ID3004	Yes	0	2024-05-14	3																																									2024-05-08 11:32:24	57	Band 5 (55-64)	1	0
ID3005	Yes	2	2024-05-16	3																																									2024-05-14 08:24:09	48	Band 4 (45-54)	1	0
ID3006	Yes	0	2024-05-21	3																																									2024-05-14 19:49:29	59	Band 5 (55-64)	1	0
ID3007	Yes	0	2024-05-23	3																																									2024-05-21 09:34:46	55	Band 5 (55-64)	1	0
ID3008	Yes	0	2024-05-31	3																																									2024-05-27 09:31:26	53	Band 4 (45-54)	1	0
ID3009	Yes	0	2024-06-06	3																																									2024-06-05 06:58:40	53	Band 4 (45-54)	1	0
ID3010	Yes	0	2024-06-19	3																																									2024-06-14 19:11:50	55	Band 5 (55-64)	1	0
ID3011	Yes	0	2024-06-20	3																																									2024-06-17 13:55:45	38	Band 3 (35-44)	1	0
ID3012	Yes	0	2024-06-14	3																																									2024-06-13 07:49:20	57	Band 5 (55-64)	1	0
ID3013	No	0	2024-06-21	3																																									2024-06-19 15:09:55	63	Band 5 (55-64)	1	0
ID3014	Yes	0	2024-06-26	3																																									2024-06-24 15:43:20	37	Band 3 (35-44)	1	0
ID3015	Yes	0	2024-06-27	3																																									2024-06-24 14:49:20	49	Band 4 (45-54)	1	0
ID3016	Yes	0	2024-07-09	3																																									2024-06-24 17:14:13	31	Band 2 (25-34)	1	0
ID3017	Yes	0	2024-07-15	3																																									2024-07-04 13:58:49	41	Band 3 (35-44)	1	0
ID3018	Yes	0	2024-07-11	3																																									2024-07-08 17:54:43	45	Band 4 (45-54)	1	0
ID3019	Yes	0	2024-07-23	3																																									2024-07-15 19:17:53	53	Band 4 (45-54)	1	0
ID3020	Yes	1	2024-07-24	3																																									2024-07-22 20:49:17	33	Band 2 (25-34)	1	0
ID3021	Yes	2	2024-07-29	3																																									2024-07-23 12:08:33	38	Band 3 (35-44)	1	0
ID3022	Yes	2	2024-07-25	3																																									2024-07-23 11:51:47	37	Band 3 (35-44)	1	0
ID3023	Yes	0	2024-07-24	3																																									2024-07-23 14:47:00	38	Band 3 (35-44)	1	0
ID3024	Yes	0	2024-07-25	3																																									2024-07-22 22:10:18	39	Band 3 (35-44)	1	0
ID3025	Yes	0	2024-08-20	3																																									2024-08-08 20:21:38	32	Band 2 (25-34)	1	0
ID3026	Yes	1	2024-08-06	3																																									2024-08-04 15:01:43	34	Band 2 (25-34)	1	0
ID3027	Yes	2	2024-08-12	3																																									2024-08-09 10:12:08	33	Band 2 (25-34)	1	0
ID3028	Yes	0	2024-08-13	3																																									2024-08-09 11:12:14	41	Band 3 (35-44)	1	0
ID3029	Yes	0	2024-08-12	3																																									2024-08-08 21:14:06	50	Band 4 (45-54)	1	0
ID3030	Yes	0	2024-08-22	3																																									2024-08-10 13:09:29	23	Band 1 (18-24)	1	0
ID3031	Yes	2	2024-08-15	3																																									2024-08-12 11:58:47	34	Band 2 (25-34)	0	0
ID3032	Yes	0	2024-08-15	3																																									2024-08-09 04:44:24	35	Band 3 (35-44)	1	0
ID3033	Yes	2	2024-08-15	3																																									2024-07-23 13:55:51	46	Band 4 (45-54)	1	0
ID3034	Yes	2	2024-08-15	3																																									2024-08-09 09:44:31	60	Band 5 (55-64)	1	0
ID3035	Yes	0	2024-08-19	3																																									2024-08-13 11:18:07	37	Band 3 (35-44)	1	0
ID3036	Yes	0	2024-08-20	3																																									2024-08-16 14:13:27	29	Band 2 (25-34)	0	1
ID3037	Yes	1	2024-08-26	3																																									2024-08-22 09:57:30	54	Band 4 (45-54)	1	0
ID3038	Yes	0	2024-08-26	3																																									2024-08-22 21:59:12	24	Band 1 (18-24)	1	0
ID3039	Yes	0	2024-08-28	3																																									2024-08-23 12:02:05	35	Band 3 (35-44)	1	0
[truncated: 356 more columns]

## Sheet: Variables
Variable	Description
record_id	REDCap ID
Completed_PostTrial_Assessment	Whether post-trial ass completed (Y/N)
phone_number	participant phone
responder_type	0=responder only, 1=military only, 2=both
intake_date	date of intake meeting
group	treatment group (1=GUIDE-only, 2=GUIDE+Incentives, 3=Waitlist)
lessons_w1	total lessons w1
post_w1	total posts w1
replies_w1	total replies w1
likes_w1	total likes w1
mood_w1	total moods w1
activity_sum_w1	total activity_sums w1
w1_min_usage	W1 Min usage standards met [min 3 activities] (0= no, 1=y)
w1_benchmarks	W1 Rec benchmarks met [min 3 of each] (0= no, 1=y)
lessons_w2	total lessons w2
post_w2	total posts w2
replies_w2	total replies w2
likes_w2	total likes w2
mood_w2	total moods w2
activity_sum_w2	total activity_sums w2
w2_min_usage	W2 Min usage standards met [min 3 activities] (0= no, 1=y)
w2_benchmarks	W2 Rec benchmarks met [min 3 of each] (0= no, 1=y)
lessons_w3	total lessonss w3
post_w3	total posts w3
replies_w3	total repliess w3
likes_w3	total likess w3
mood_w3	total moods w3
activity_sum_w3	total activity_sums w3
w3_min_usage	W3 Min usage standards met [min 3 activities] (0= no, 1=y)
w3_benchmarks	W3 Rec benchmarks met [min 3 of each] (0= no, 1=y)
lessons_w4	total lessonss w4
post_w4	total posts w4
replies_w4	total repliess w4
likes_w4	total likess w4
mood_w4	total moods w4
activity_sum_w4	total activity_sums w4
w4_min_usage	W4 Min usage standards met [min 3 activities] (0= no, 1=y)
w4_benchmarks	W4 Rec benchmarks met [min 3 of each] (0= no, 1=y)
lessons_sum	total lessons sum - all weeks
posts_sum	total posts sum - all weeks
replies_sum	total replies sum - all weeks
likes_sum	total likes sum - all weeks
mood_sum	total moods sum - all weeks
activity_sum	total activities sum - all weeks
weeks_min	Weeks minimum usage standard met
weeks_benchmark	Weeks benchmark recs met
demographics_timestamp
age	participant age
age_band	participant age_band (18-24/25-34/35-44/45-54/55-64/65+)
white	0 = no, 1 = yes
black	0 = no, 1 = yes
american_indian	0 = no, 1 = yes
hispanic	0 = no, 1 = yes
asian	0 = no, 1 = yes
middle_eastern	0 = no, 1 = yes
pacific_islander	0 = no, 1 = yes
refused_race	0 = no, 1 = yes
ethn_hispanic	0 = no, 1 = yes
sex	0 = female, 1 = male
male	0 = no, 1 = yes
female	0 = no, 1 = yes
non-binary	0 = no, 1 = yes
refused_gender	0 = no, 1 = yes
education	participant education - see GUIDE App Measures for interpretation
occupation	participant occupation - see GUIDE App Measures for interpretation
employer	participant employer
years_w_employer	years with employer
active_duty	0 = no, 1 = yes
corrections	0 = no, 1 = yes
ems	0 = no, 1 = yes
firefighter	0 = no, 1 = yes
reserves	0 = no, 1 = yes
national_guard	0 = no, 1 = yes
police_officer	0 = no, 1 = yes
veteran_combat	0 = no, 1 = yes
veteran_no_combat	0 = no, 1 = yes
veteran_binary	0 = no, 1 = yes
other_responder	0 = no, 1 = yes
other_responder_response	other responder types
brain_injury	0 = no, 1 = yes
prev_diagnosis	0 = no, 1 = yes
behavioral_hc	0 = no, 1 = yes
loss_of_life	in the line of duty - 0 = no, 1 = yes
loss_feelings	description of loss of life
armed_forces	0 = no, 1 = yes
army	0 = no, 1 = yes
navy	0 = no, 1 = yes
marines	0 = no, 1 = yes
air_force	0 = no, 1 = yes
space_force	0 = no, 1 = yes
coast_guard	0 = no, 1 = yes
miltary_service_years	years in service (military only)
military_specialty	specialty
military_pay_grade	pay grade
va_dod	VA healthcare (0=n, 1=y)
deployment	0 = no, 1 = yes
deployment_num	number of times deployed
deployment_length	length of deployment
deployment_locale	where deploped
combat	0 = no, 1 = yes
ied	0 = no, 1 = yes
marital_status	participant martial status -- see GUIDE App Measures codebook for description
refused_marital	refused marital status
household_size	number in household
household_adults	number adults in household
household_children	number children in household
language	participant home language
refused_language
household_income	household income by band -- see GUIDE App Measures for codebook description
dob	date of birth
dep1_post	PHQ-8 Q1 post-trial
dep2_post	PHQ-8 Q2 post-trial
dep3_post	PHQ-8 Q3 post-trial
dep4_post	PHQ-8 Q4 post-trial
dep5_post	PHQ-8 Q5 post-trial
dep6_post	PHQ-8 Q6 post-trial
dep7_post	PHQ-8 Q7 post-trial
dep8_post	PHQ-8 Q8 post-trial
PHQ-8_score_post	Depression (PHQ-8) score at post-trial
post_PHQ_clinical	At or above clinical cutoff for depression (PHQ-8) at post-trial (1=yes)
personal_wellbeing_score_timestamp_post
pws_q1_post	PWS Q1 @ post-trial
pws_q2_post	PWS Q2 @ post-trial
pws_q3_post	PWS Q3 @ post-trial
pws_q4_post	PWS Q4 @ post-trial
personal_wellbeing_score_post	PWS score at post-trial
generalized_anxiety_disorder_timestamp_post
anx1_post	GAD-7 Q1 Post-Trial
anx2_post	GAD-7 Q2 Post-Trial
anx3_post	GAD-7 Q3 Post-Trial
anx4_post	GAD-7 Q4 Post-Trial
anx5_post	GAD-7 Q5 Post-Trial
anx6_post	GAD-7 Q6 Post-Trial
anx7_post	GAD-7 Q7 Post-Trial
GAD7_score_post	Anxiety GAD-7 Score Post-Trial
post_GAD_clinical	At or above clinical cutoff for anxiety (GAD7) at post-trial (1=yes)
anx_qualifier_post	Anxiety qualifier @ post-trial
emotion_regulation_timestamp_post
emo1_post	emotion dysregulation (DERS-SF) Q1 @ post-trial
emo2_post	emotion dysregulation (DERS-SF) Q2 @ post-trial
emo3_post	emotion dysregulation (DERS-SF) Q3 @ post-trial
emo4_post	emotion dysregulation (DERS-SF) Q4 @ post-trial
emo5_post	emotion dysregulation (DERS-SF) Q5 @ post-trial
emo6_post	emotion dysregulation (DERS-SF) Q6 @ post-trial
emo7_post	emotion dysregulation (DERS-SF) Q7 @ post-trial
emo8_post	emotion dysregulation (DERS-SF) Q8 @ post-trial
emo9_post	emotion dysregulation (DERS-SF) Q9 @ post-trial
emo10_post	emotion dysregulation (DERS-SF) Q10 @ post-trial
emo11_post	emotion dysregulation (DERS-SF) Q11 @ post-trial
emo12_post	emotion dysregulation (DERS-SF) Q12 @ post-trial
emo13_post	emotion dysregulation (DERS-SF) Q13 @ post-trial
emo14_post	emotion dysregulation (DERS-SF) Q14 @ post-trial
emo15_post	emotion dysregulation (DERS-SF) Q15 @ post-trial
emo16_post	emotion dysregulation (DERS-SF) Q16 @ post-trial
emo17_post	emotion dysregulation (DERS-SF) Q17 @ post-trial
emo18_post	emotion dysregulation (DERS-SF) Q18 @ post-trial
DERSF_score_post	emotion dysregulation (DERS-SF) score @ post-trial
perma_profiler_timestamp_post
positive1_post	PERMA Positive emotion Q1 @ post-trial
positive2_post	PERMA Positive emotion Q2 @ post-trial
positive3_post	PERMA Positive emotion Q3 @ post-trial
engage1_post	PERMA Engagement Q1 @ post-trial
engage2_post	PERMA Engagement Q2 @ post-trial
engage3_post	PERMA Engagement Q3 @ post-trial
relationships1_post	PERMA Relationships Q1 @ post-trial
relationships2_post	PERMA Relationships Q2 @ post-trial
relationships3_post	PERMA Relationships Q3 @ post-trial
meaning1_post	PERMA Meaning Q1 @ post-trial
meaning2_post	PERMA Meaning Q2 @ post-trial
meaning3_post	PERMA Meaning Q3 @ post-trial
accomplish1_post	PERMA Accomplishment Q1 @ post-trial
accomplish2_post	PERMA Accomplishment Q2 @ post-trial
accomplish3_post	PERMA Accomplishment Q3 @ post-trial
positive_score_post	PERMA Positive emotion score @ post-trial
engage_score_post	PERMA Engagement score @ post-trial
relation_score_post	PERMA Relationships score @ post-trial
meaning_score_post	PERMA Meaning score @ post-trial
accomplish_score_post	PERMA Accomplishment score @ post-trial
perma_overall_score_post	PERMA Overall Score @ post-trial
lonely_score_post	PERMA Loneliness @ post-trial
negative1_post	PERMA Negative Q1 @ post-trial
negative2_post	PERMA Negative Q2 @ post-trial
negative3_post	PERMA Negative Q3 @ post-trial
negative_score_post	PERMA Negative emotion score @ post-trial
happiness_score_post	PERMA Happiness score @ post-trial
health1_post	PERMA Health Q1 @ post-trial
health2_post	PERMA Health Q2 @ post-trial
health3_post	PERMA Health Q3 @ post-trial
health_score_post	PERMA (perceived) Health score @ post-trial
who_wellbeing_timestamp_post
who1_post	WHO5 q1 @ post-trial
who2_post	WHO5 q2 @ post-trial
who3_post	WHO5 q3 @ post-trial
who4_post	WHO5 q4 @ post-trial
who5_post	WHO5 q5 @ post-trial
who5_score_post	WHO5 wellbeing score @ post-trial
work_engagement_timestamp_post
uwes_vi1_post	work engagement - vigor Q1 @ post-trial
uwes_de1_post	work engagement - dedication Q1 @ post-trial
uwes_ab1_post	work engagement - absorption Q1 @ post-trial
uwes_vi2_post	work engagement - vigor Q2 @ post-trial
uwes_de2_post	work engagement - dedication Q2 @ post-trial
uwes_ab2_post	work engagement - absorption Q2 @ post-trial
uwes_de3_post	work engagement - dedication Q3 @ post-trial
uwes_vi3_post	work engagement - vigor Q3 @ post-trial
uwes_ab3_post	work engagement - absorption Q3 @ post-trial
uwes_de4_post	work engagement - dedication Q4 @ post-trial
uwes_ab4_post	work engagement - absorption Q4 @ post-trial
uwes_vi4_post	work engagement - vigor Q3 @ post-trial
uwes_de5_post	work engagement - dedication Q5 @ post-trial
uwes_ab5_post	work engagement - absorption Q5 @ post-trial
uwes_vi5_post	work engagement - vigor Q5 @ post-trial
uwes_ab6_post	work engagement - absorption Q6 @ post-trial
uwes_vi6_post	work engagement - vigor Q6 @ post-trial
UWES_score_post	work engagement UWES - score @ post-trial
burnout_timestamp_post
mbi1_ee1_post	Burnout - emotional exhaustion Q1 @ post-trial
mbi2_ee2_post	Burnout - emotional exhaustion Q2 @ post-trial
mbi3_ee3_post	Burnout - emotional exhaustion Q3 @ post-trial
mbi6_ee4_post	Burnout - emotional exhaustion Q4 @ post-trial
mbi8_ee5_post	Burnout - emotional exhaustion Q5 @ post-trial
mbi13_ee6_post	Burnout - emotional exhaustion Q6 @ post-trial
mbi14_ee7_post	Burnout - emotional exhaustion Q7 @ post-trial
mbi16_ee8_post	Burnout - emotional exhaustion Q8 @ post-trial
mbi20_ee9_post	Burnout - emotional exhaustion Q9 @ post-trial
ee_mbi_score_post	Burnout - emotional exhaustion score @ post-trial
mbi4_pa1_post	Burnout - personal accomplishment Q1 @ post-trial
mbi7_pa2_post	Burnout - personal accomplishment Q2 @ post-trial
mbi9_pa3_post	Burnout - personal accomplishment Q3 @ post-trial
mbi12_pa4_post	Burnout - personal accomplishment Q4 @ post-trial
mbi17_pa5_post	Burnout - personal accomplishment Q5 @ post-trial
mbi18_pa6_post	Burnout - personal accomplishment Q6 @ post-trial
mbi19_pa7_post	Burnout - personal accomplishment Q7 @ post-trial
mbi21_pa8_post	Burnout - personal accomplishment Q8 @ post-trial
pa_mbi_scre_post	Burnout - personal accomplishment score @ post-trial
mbi5_dp1_post	Burnout - depersonalization Q1 @ post-trial
mbi10_dp2_post	Burnout - depersonalization Q2 @ post-trial
mbi11_dp3_post	Burnout - depersonalization Q3 @ post-trial
mbi15_dp4_post	Burnout - depersonalization Q4 @ post-trial
mbi22_dp5_post	Burnout - depersonalization Q5 @ post-trial
dp_mbi_score_post	Burnout - depersonalization score @ post-trial
retention_timestamp
retention	Stillwith employer @ post-trial (1=yes)
retention_complete
acceptability_feasibility_appropriateness_timestamp
acceptability	Acceptability Q1
appealing	Acceptability Q2
like	Acceptability Q3
welcome	Acceptability Q4
acceptability_SCORE	Acceptability Score
comments_acceptability	Acceptability Comments
fitting	Appropriateness Q1
suitable	Appropriateness Q2
applicable	Appropriateness Q3
good_match	Appropriateness Q4
appropriateness_SCORE	Appropriateness Score
comments_appropriateness	Appropriateness Comments
implementable	Feasibility Q1
possible	Feasibility Q2
doable	Feasibility Q3
easy	Feasibility Q4
feasibility_SCORE	Feasibility Score
comments_feasibility	Feasibility Comments
system_usability_scale_timestamp
usability_1	Usability Q1
usability_3	Usability Q2
usability_5	Usability Q3
usability_7	Usability Q4
usability_9	Usability Q5
usability_2	Usability Q6
usability_4	Usability Q7
usability_6	Usability Q8
usability_8	Usability Q9
usability_10	Usability Q10
usability_SCORE	Usability Score
comments	Usability Comments
dep1_baseline	PHQ-8 Q1 baseline
dep2_baseline	PHQ-8 Q2 baseline
dep3_baseline	PHQ-8 Q3 baseline
dep4_baseline	PHQ-8 Q4 baseline
dep5_baseline	PHQ-8 Q5 baseline
dep6_baseline	PHQ-8 Q6 baseline
dep7_baseline	PHQ-8 Q7 baseline
dep8_baseline	PHQ-8 Q8 baseline
PHQ-8_score_baseline	Depression (PHQ-8) score at baseline
baseline_PHQ_clinical	At or above clinical cutoff for depression (PHQ-8) at baseline (1=yes)
personal_wellbeing_score_timestamp_baseline
pws_q1_baseline	PWS Q1 @ baseline
pws_q2_baseline	PWS Q2 @ baseline
pws_q3_baseline	PWS Q3 @ baseline
pws_q4_baseline	PWS Q4 @ baseline
personal_wellbeing_score_baseline	PWS score at baseline
generalized_anxiety_disorder_timestamp_baseline
anx1_baseline	GAD-7 Q1 baseline
anx2_baseline	GAD-7 Q2 baseline
anx3_baseline	GAD-7 Q3 baseline
anx4_baseline	GAD-7 Q4 baseline
anx5_baseline	GAD-7 Q5 baseline
anx6_baseline	GAD-7 Q6 baseline
anx7_baseline	GAD-7 Q7 baseline
GAD7_score_baseline	Anxiety GAD-7 Score baseline
baseline_GAD_clinical	At or above clinical cutoff for anxiety (GAD7) at baseline (1=yes)
anx_qualifier_baseline	Anxiety qualifier @ baseline
emotion_regulation_timestamp_baseline
emo1_baseline	emotion dysregulation (DERS-SF) Q1 @ baseline
emo2_baseline	emotion dysregulation (DERS-SF) Q2 @ baseline
emo3_baseline	emotion dysregulation (DERS-SF) Q3 @ baseline
emo4_baseline	emotion dysregulation (DERS-SF) Q4 @ baseline
emo5_baseline	emotion dysregulation (DERS-SF) Q5 @ baseline
emo6_baseline	emotion dysregulation (DERS-SF) Q6 @ baseline
emo7_baseline	emotion dysregulation (DERS-SF) Q7 @ baseline
emo8_baseline	emotion dysregulation (DERS-SF) Q8 @ baseline
emo9_baseline	emotion dysregulation (DERS-SF) Q9 @ baseline
emo10_baseline	emotion dysregulation (DERS-SF) Q10 @ baseline
emo11_baseline	emotion dysregulation (DERS-SF) Q11 @ baseline
emo12_baseline	emotion dysregulation (DERS-SF) Q12 @ baseline
emo13_baseline	emotion dysregulation (DERS-SF) Q13 @ baseline
emo14_baseline	emotion dysregulation (DERS-SF) Q14 @ baseline
emo15_baseline	emotion dysregulation (DERS-SF) Q15 @ baseline
emo16_baseline	emotion dysregulation (DERS-SF) Q16 @ baseline
emo17_baseline	emotion dysregulation (DERS-SF) Q17 @ baseline
emo18_baseline	emotion dysregulation (DERS-SF) Q18 @ baseline
DERSF_score_baseline	emotion dysregulation (DERS-SF) score @ baseline
perma_profiler_timestamp_baseline
positive1_baseline	PERMA Positive emotion Q1 @ baseline
positive2_baseline	PERMA Positive emotion Q2 @ baseline
positive3_baseline	PERMA Positive emotion Q3 @ baseline
engage1_baseline	PERMA Engagement Q1 @ baseline
engage2_baseline	PERMA Engagement Q2 @ baseline
engage3_baseline	PERMA Engagement Q3 @ baseline
relationships1_baseline	PERMA Relationships Q1 @ baseline
relationships2_baseline	PERMA Relationships Q2 @ baseline
relationships3_baseline	PERMA Relationships Q3 @ baseline
meaning1_baseline	PERMA Meaning Q1 @ baseline
meaning2_baseline	PERMA Meaning Q2 @ baseline
meaning3_baseline	PERMA Meaning Q3 @ baseline
accomplish1_baseline	PERMA Accomplishment Q1 @ baseline
accomplish2_baseline	PERMA Accomplishment Q2 @ baseline
accomplish3_baseline	PERMA Accomplishment Q3 @ baseline
positive_score_baseline	PERMA Positive emotion score @ baseline
engage_score_baseline	PERMA Engagement score @ baseline
relation_score_baseline	PERMA Relationships score @ baseline
meaning_score_baseline	PERMA Meaning score @ baseline
accomplish_score_baseline	PERMA Accomplishment score @ baseline
perma_overall_score_baseline	PERMA Overall Score @ baseline
lonely_score_baseline	PERMA Loneliness @ baseline
negative1_baseline	PERMA Negative Q1 @ baseline
negative2_baseline	PERMA Negative Q2 @ baseline
negative3_baseline	PERMA Negative Q3 @ baseline
negative_score_baseline	PERMA Negative emotion score @ baseline
happiness_score_baseline	PERMA Happiness score @ Baseline
health1_baseline	PERMA Health Q1 @ baseline
health2_baseline	PERMA Health Q2 @ baseline
health3_baseline	PERMA Health Q3 @ baseline
health_score_baseline	PERMA (perceived) Health score @ baseline
who_wellbeing_timestamp_baseline
who1_baseline	WHO5 q1 @ baseline
who2_baseline	WHO5 q2 @ baseline
who3_baseline	WHO5 q3 @ baseline
who4_baseline	WHO5 q4 @ baseline
who5_baseline	WHO5 q5 @ baseline
who5_score_baseline	WHO5 wellbeing score @ baseline
work_engagement_timestamp_baseline
uwes_vi1_baseline	work engagement - vigor Q1 @ baseline
uwes_de1_baseline	work engagement - dedication Q1 @ baseline
uwes_ab1_baseline	work engagement - absorption Q1 @ baseline
uwes_vi2_baseline	work engagement - vigor Q2 @ baseline
uwes_de2_baseline	work engagement - dedication Q2 @ baseline
uwes_ab2_baseline	work engagement - absorption Q2 @ baseline
uwes_de3_baseline	work engagement - dedication Q3 @ baseline
uwes_vi3_baseline	work engagement - vigor Q3 @ baseline
uwes_ab3_baseline	work engagement - absorption Q3 @ baseline
uwes_de4_baseline	work engagement - dedication Q4 @ baseline
uwes_ab4_baseline	work engagement - absorption Q4 @ baseline
uwes_vi4_baseline	work engagement - vigor Q3 @ baseline
uwes_de5_baseline	work engagement - dedication Q5 @ baseline
uwes_ab5_baseline	work engagement - absorption Q5 @ baseline
uwes_vi5_baseline	work engagement - vigor Q5 @ baseline
uwes_ab6_baseline	work engagement - absorption Q6 @ baseline
uwes_vi6_baseline	work engagement - vigor Q6 @ baseline
UWES_score_baseline	work engagement UWES - score @ baseline
burnout_timestamp_baseline
mbi1_ee1_baseline	Burnout - emotional exhaustion Q1 @ baseline
mbi2_ee2_baseline	Burnout - emotional exhaustion Q2 @ baseline
mbi3_ee3_baseline	Burnout - emotional exhaustion Q3 @ baseline
mbi6_ee4_baseline	Burnout - emotional exhaustion Q4 @ baseline
mbi8_ee5_baseline	Burnout - emotional exhaustion Q5 @ baseline
mbi13_ee6_baseline	Burnout - emotional exhaustion Q6 @ baseline
mbi14_ee7_baseline	Burnout - emotional exhaustion Q7 @ baseline
mbi16_ee8_baseline	Burnout - emotional exhaustion Q8 @ baseline
mbi20_ee9_baseline	Burnout - emotional exhaustion Q9 @ baseline
ee_mbi_score_baseline	Burnout - emotional exhaustion score @ baseline
mbi4_pa1_baseline	Burnout - personal accomplishment Q1 @ baseline
mbi7_pa2_baseline	Burnout - personal accomplishment Q2 @ baseline
mbi9_pa3_baseline	Burnout - personal accomplishment Q3 @ baseline
mbi12_pa4_baseline	Burnout - personal accomplishment Q4 @ baseline
mbi17_pa5_baseline	Burnout - personal accomplishment Q5 @ baseline
mbi18_pa6_baseline	Burnout - personal accomplishment Q6 @ baseline
mbi19_pa7_baseline	Burnout - personal accomplishment Q7 @ baseline
mbi21_pa8_baseline	Burnout - personal accomplishment Q8 @ baseline
pa_mbi_scre_baseline	Burnout - personal accomplishment score @ baseline
mbi5_dp1_baseline	Burnout - depersonalization Q1 @ baseline
mbi10_dp2_baseline	Burnout - depersonalization Q2 @ baseline
mbi11_dp3_baseline	Burnout - depersonalization Q3 @ baseline
mbi15_dp4_baseline	Burnout - depersonalization Q4 @ baseline
mbi22_dp5_baseline	Burnout - depersonalization Q5 @ baseline
dp_mbi_score_baseline	Burnout - depersonalization score @ baseline
